# Supplementary material for: The elusive transcriptional memory trace
Source: Oxf Open Neurosci. 2022 Jun 16;1:kvac008. doi: 10.1093/oons/kvac008 (PMC10913820; doi:10.1093/oons/kvac008)
Supplement: suppl_data_kvac008 [file suppl_data_kvac008.zip]

Archive with 1 entries (1 files):
- kvac008_Reviews_for_transparent_peer_review kvac008.docx
